# Supplementary material for: AdductHunter: identifying protein-metal complex adducts in mass spectra
Source: J Cheminform. 2024 Feb 6;16:15. doi: 10.1186/s13321-023-00797-7 (PMC10845562; doi:10.1186/s13321-023-00797-7)
Supplement: Supplementary file 1 — Additional file 1. Species description and constraints input CSV file for cytochrome c incubated with cisplatin. [file 13321_2023_797_MOESM1_ESM.xlsx]

## Sheet: Sheet1
Compound/Fragment	Formula	Min	Max	Charge of compound/fragment	Compound/Fragment Type	Maximum number of the corresponding ligand per metal
Cytochrome C	C560H874Fe1N148O156S4	1	1	0	Protein
Platinum	Pt	0	3	2	Metal
Ammonia	NH3	0	6	0	Other	2
Water	H2O	0	3	0	Other	2
Chlorine	Cl	0	6	-1	Other	2

## Sheet: Sheet2
Compound/Fragment Types
Protein
Metal
Other
