# Supplementary material for: AdductHunter: identifying protein-metal complex adducts in mass spectra
Source: J Cheminform. 2024 Feb 6;16:15. doi: 10.1186/s13321-023-00797-7 (PMC10845562; doi:10.1186/s13321-023-00797-7)
Supplement: Supplementary file 2 — Additional file 2. Standard adducts’ descriptions and constraints input CSV file. [file 13321_2023_797_MOESM2_ESM.xlsx]

## Sheet: Sheet1
Adduct	Formula	Min	Max	Charge
Hydrogen	H	0	50	1
Lithium	Li	0	1	1
Sodium	Na	0	1	1
Potassium	K	0	1	1
