# Supplementary material for: AdductHunter: identifying protein-metal complex adducts in mass spectra
Source: J Cheminform. 2024 Feb 6;16:15. doi: 10.1186/s13321-023-00797-7 (PMC10845562; doi:10.1186/s13321-023-00797-7)
Supplement: Supplementary file 3 — Additional file 3. Accuracies for each dataset using the hyperfine isotope generator with different similarity measures and weights. Metrics from left to right: area between curves, Partial Curve Matching, discrete Fréchet distance, and Dynamic Time Warping with Euclidean and City Block (Manhattan) distance measures, respectively. Datasets are grouped by metal complexes and proteins (see Table 5 for more detail). [file 13321_2023_797_MOESM3_ESM.xlsx]

## Sheet: raw
Dataset		Area between curves						Discrete Frechet distance						Partial Curve Mapping		Dynamic Time Warping with Euclidean distance						Dynamic Time Warping with City Block distance
Metal complexes	Proteins	0	0.1	1	10	100	1000	0	0.1	1	10	100	1000	0	0.1	0	0.1	1	10	100	1000	0	0.1	1	10	100	1000
Cisplatin	CyC	0.285714	0.5	0.5	0.5	0.5	0.5	0.285714	0.428571	0.428571	0.428571	0.428571	0.428571	0.285714	0.5	0.285714	0.5	0.5	0.5	0.428571	0.428571	0.285714	0.428571	0.5	0.5	0.5	0.428571
	HEWL	0.25	0.5	0.5	0.5	0.5	0.5	0.25	1	0.75	0.75	0.75	0.75	0.25	0.75	0.25	0.5	0.5	0.75	0.75	0.75	0.25	0.5	0.5	0.5	0.75	0.75
	Mb	0.0526316	0.631579	0.631579	0.631579	0.631579	0.631579	0.0526316	0.315789	0.578947	0.578947	0.578947	0.578947	0.0526316	0.526316	0.0526316	0.578947	0.684211	0.631579	0.631579	0.631579	0.0526316	0.473684	0.631579	0.631579	0.631579	0.631579
	Ub	0.176471	0.764706	0.764706	0.764706	0.764706	0.764706	0.176471	0.588235	0.647059	0.705882	0.705882	0.705882	0.176471	0.529412	0.176471	0.764706	0.764706	0.705882	0.705882	0.705882	0.176471	0.764706	0.764706	0.764706	0.705882	0.705882
	Ub	0.157895	0.842105	0.842105	0.842105	0.842105	0.842105	0.157895	0.684211	0.789474	0.684211	0.684211	0.684211	0.157895	0.631579	0.157895	0.842105	0.789474	0.736842	0.684211	0.684211	0.157895	0.842105	0.789474	0.789474	0.684211	0.684211
	HEWL, CyC, Ub, Mb	0.333333	0.666667	0.666667	0.666667	0.666667	0.666667	0.333333	0.583333	0.833333	0.833333	0.833333	0.833333	0.333333	0.583333	0.333333	0.75	0.75	0.75	0.75	0.75	0.333333	0.75	0.75	0.75	0.75	0.75
Oxaliplatin	CyC	0.764706	0.647059	0.647059	0.647059	0.647059	0.647059	0.764706	0.823529	0.823529	0.764706	0.764706	0.764706	0.764706	0.705882	0.764706	1	0.764706	0.705882	0.764706	0.764706	0.764706	1	0.882353	0.764706	0.764706	0.764706
	HEWL	0.875	0.75	0.75	0.75	0.75	0.75	0.875	0.75	0.75	0.75	0.75	0.75	0.875	0.625	0.875	0.875	0.875	0.75	0.75	0.75	0.875	0.875	0.875	0.75	0.75	0.75
	Mb	0.833333	0.833333	0.833333	0.833333	0.833333	0.833333	0.833333	0.833333	0.666667	0.666667	0.666667	0.666667	0.833333	0.833333	0.833333	1	0.833333	0.666667	0.666667	0.666667	0.833333	1	1	0.666667	0.666667	0.666667
	Mb[1]	0.727273	0.636364	0.636364	0.363636	0.363636	0.363636	0.727273	0.363636	0.454545	0.363636	0.363636	0.363636	0.727273	0.909091	0.727273	0.909091	0.727273	0.454545	0.545455	0.545455	0.727273	0.909091	0.727273	0.545455	0.454545	0.545455
	Ub	1	1	1	1	1	1	1	1	1	1	1	1	1	1	1	1	1	1	1	1	1	1	1	1	1	1
	HEWL, CyC, Ub, Mb	0.833333	0.833333	0.833333	0.833333	0.833333	0.833333	0.833333	0.833333	1	0.833333	0.833333	0.833333	0.833333	1	0.833333	0.833333	1	1	1	1	0.833333	0.833333	0.833333	1	1	1
RAPTA-C	CyC	0.625	0.5	0.5	0.625	0.625	0.625	0.625	0.5	0.875	0.875	0.875	0.875	0.625	0.75	0.625	1	0.875	0.875	0.875	0.875	0.625	0.875	0.875	0.875	0.875	0.875
	HEWL	1	1	1	1	1	1	1	1	1	1	1	1	1	0.75	1	1	1	1	1	1	1	1	1	1	1	1
	Mb	0.533333	0.2	0.2	0.2	0.2	0.2	0.533333	0.466667	0.4	0.333333	0.333333	0.333333	0.533333	0.4	0.533333	0.6	0.266667	0.2	0.2	0.2	0.533333	0.733333	0.333333	0.2	0.2	0.2
	Mb[1]	0.533333	0.6	0.466667	0.4	0.4	0.4	0.533333	0.733333	0.333333	0.4	0.333333	0.333333	0.533333	0.266667	0.533333	0.8	0.6	0.533333	0.466667	0.466667	0.533333	0.733333	0.533333	0.6	0.533333	0.533333
	Ub	0.636364	1	1	1	1	1	0.636364	0.636364	0.909091	0.909091	0.909091	0.909091	0.636364	0.818182	0.636364	1	1	0.818182	0.818182	0.818182	0.636364	1	1	1	0.818182	0.818182
	HEWL, CyC, Ub, Mb	0.666667	0.583333	0.583333	0.583333	0.583333	0.583333	0.666667	0.75	0.666667	0.666667	0.666667	0.666667	0.666667	0.5	0.666667	0.916667	0.666667	0.666667	0.666667	0.666667	0.666667	1	0.666667	0.666667	0.666667	0.666667
RM-175	Ub	1	1	1	1	1	1	1	1	1	1	1	1	1	1	1	1	1	1	1	1	1	1	1	1	1	1
Au-1	CyC, Ub	1	1	1	1	1	1	1	1	1	1	1	1	1	1	1	1	1	1	1	1	1	1	1	1	1	1
Au-2	CyC, Ub	0.478261	0.695652	0.695652	0.695652	0.695652	0.695652	0.478261	0.695652	0.652174	0.695652	0.695652	0.695652	0.478261	0.652174	0.478261	0.913043	0.73913	0.695652	0.695652	0.695652	0.478261	0.956522	0.73913	0.652174	0.695652	0.695652
Au-3	CyC, Ub	0.4375	0.5	0.5	0.5	0.5	0.5	0.4375	0.4375	0.71875	0.71875	0.71875	0.71875	0.4375	0.65625	0.4375	0.75	0.65625	0.8125	0.8125	0.8125	0.4375	0.75	0.65625	0.78125	0.8125	0.8125
MEAN:		0.600007	0.712915	0.706854	0.697109	0.697109	0.697109	0.600007	0.701068	0.73987	0.725354	0.722323	0.722323	0.600007	0.699419	0.600007	0.842404	0.772383	0.738761	0.736897	0.736897	0.600007	0.837485	0.775338	0.747167	0.739042	0.739927
[1] has higher sampling rate
